# Supplementary material for: Emodin Exerts Dual Hepatoprotective/Hepatotoxic Effects Dependent on Metabolic Microenvironment via Gut–Liver Axis Crosstalk: A Multi-Omics Study in MAFLD and Normal Mice
Source: Int J Mol Sci. 2026 May 15;27(10):4411. doi: 10.3390/ijms27104411 (PMC13207176; doi:10.3390/ijms27104411)
Supplement: Supplementary file 1 [file ijms-27-04411-s001.zip]

Archive with 1 entries (1 files):
- ijms-4281808-supplementary.pdf
